# Supplementary material for: Efficacy of Immune Checkpoint Inhibitors vs. Tyrosine Kinase Inhibitors/Everolimus in Adjuvant Renal Cell Carcinoma: Indirect Comparison of Disease-Free Survival
Source: Cancers (Basel). 2024 Jan 28;16(3):557. doi: 10.3390/cancers16030557 (PMC10854775; doi:10.3390/cancers16030557)
Supplement: Supplementary file 1 [file cancers-16-00557-s001.zip]

Archive with 1 entries (1 files):
- cancers-2806317-supplementary.pdf
